# Supplementary material for: Trends in the Antimicrobial Resistance Pattern of Bacterial Gram-Negative Pathogens in Elderly Patients Admitted to the Intensive Care Unit
Source: Microorganisms. 2025 Oct 9;13(10):2330. doi: 10.3390/microorganisms13102330 (PMC12566077; doi:10.3390/microorganisms13102330)
Supplement: Supplementary file 1 [file microorganisms-13-02330-s001.zip]

Archive with 2 entries (2 files):
- table S2.pdf
- Table S1.pdf
